# Supplementary material for: From the brain cell atlas to precision neurology: a review of the application of AI-driven multi-omics in brain science
Source: Gigascience. 2026 Jun 23;15:giag075. doi: 10.1093/gigascience/giag075 (PMC13354932; doi:10.1093/gigascience/giag075)
Supplement: giag075_supplementary_table1 [file giag075_supplementary_table1.xlsx]

## Sheet: Omics Modalities
Overview of Brain Atlas Projects (Omics Modalities)
	Atlas / project	Representative references	Species covered	Type	Data availability	Strengths	Limitations
Single- & Multi-Species Brain Atlases	BICCN Mouse Whole Brain Atlas	Yao et al., 2023[93]; Zhang et al., 2023[89];Langlieb et al., 2023[95]; Liu et al., 2023[96]	Mouse	Single-species	Public	Whole-brain coverage; molecular, spatial, and epigenomic depth	Mouse-specific anatomy and cell proportions
	BICCN Human and NHP Cell Atlas	Siletti et al., 2023[108]; Krienen et al., 2023[97]; Chiou et al., 2023[98]; BICCN, 2021[91]; Han et al., 2022[63].	Human, macaque, marmoset	Multi-species / comparative	Public through BICCN / Brain-Map resources	Enables human–primate comparison and cross-species alignment	NHP sample size and ethical/technical constraints
	Cross-species MOp Atlas	Bakken et al., 2021[100]	Mouse, marmoset, human	Multi-species	Public with associated publications/resources	Directly compares conserved motor cortical cell types	Focused on one cortical region
	Brain/MINDS marmoset resources	Woodward et al., 2018[101]; Skibbe et al., 2023[102]; Gong et al., 2026[103].	Marmoset	Single-species primate	Public data portal	Useful intermediate primate model for circuits and anatomy	Less comprehensive single-cell multi-omics than mouse
	BICAN	Nowakowski et al., 2025[104]; Keefe et al., 2025[105]; Gao et al., 2025[107]; Corrigan et al., 2025[109].	Human, mouse, NHP	Ongoing multi-species atlas network	Rapid-release data available for some datasets	Standardized next-generation human-centered atlas framework	Still evolving; not all datasets complete
	ICPBM	Zhuo et al., 2025[106]; Hao et al., 2024[64]; Suresh et al., 2023[110]; Chiou et al., 2023[98].	Marmoset, macaque, human	Planned large-scale primate comparative atlas	In progress / future data sharing expected	Strong relevance for primate-specific disease mechanisms	Long-term project; data availability depends on future releases

## Sheet: Diseases
Overview of Brain Atlas Projects (Diseases)
	Atlas / project	Representative references	Disease / condition	Omics modality	Data availability	Strengths	Limitations
Disease Brain Atlases	SEA-AD	Gabitto et al., 2024[129]; Hawrylycz et al., 2024[141]; Mathys et al., 2024[142]	Alzheimer’s disease	snRNA-seq, snATAC-seq, neuropathology, spatial resources	Public/open resources	Links cellular states with AD progression and neuropathology	Focused mainly on selected regions and postmortem samples
	AMP-AD / AD Knowledge Portal	Greenwood et al., 2020[143]; Johnson et al., 2022[144]; Wan et al., 2020[145]; Iturria-Medina et al., 2022[146]	Alzheimer’s disease	Bulk and single-cell multi-omics, genetics, proteomics	Browseable and downloadable after Synapse registration / data-use requirements	Strong open-science disease resource; integrates multi-cohort data	Some data require controlled access; heterogeneous platforms
	PsychENCODE / brainSCOPE	Wang et al., 2018[147]; Gandal et al., 2018[148]; Emani et al., 2024[149]	Psychiatric disorders	snRNA-seq, snATAC-seq, snMultiome, genotype data	Raw data and outputs available; some protected access	Strong for SCZ, ASD, bipolar disorder and regulatory genomics	Mostly postmortem; disease heterogeneity and medication effects
	ASAP-PMDBS / related human postmortem brain resources	Kamath et al., 2022[87]; Smajić et al., 2022[150]; Wang et al., 2024[151]	Parkinson’s disease	snRNA-seq and related molecular profiling	Public or controlled depending on dataset	Useful for dopaminergic vulnerability and glial responses	Often region- and cohort-specific
	MS lesion single-cell/spatial studies	Lerma-Martin et al., 2024[152]; Alsema et al., 2024[153]; Kukanja et al., 2024[154]; Elkjaer et al., 2024[139]	Multiple sclerosis	snRNA-seq, spatial transcriptomics, immune profiling	Study-dependent	Captures inflammatory lesions and demyelination-associated states	Lesion stage and sampling heterogeneity
	Surgical tissue single-cell/spatial studies	Kumar et al., 2022[155]; Galvão et al., 2024[156]; Baldassari et al., 2025[46]; Vermeulen et al., 2024[157]	Epilepsy / focal cortical dysplasia	scRNA-seq/snRNA-seq, spatial methods	Study-dependent	Links abnormal cell populations to epileptic foci	Usually small cohorts and disease-specific surgical bias

## Sheet: Species
Overview of Brain Atlas Projects (Species)
	Atlas / project	Representative references	Species	Brain region / stage	Omics modality	Data availability	Strengths	Limitations
Healthy Brain Cell Atlases	Human Brain Cell Atlas / HCA nervous system atlas	Siletti et al., 2023[108]; Chen et al., 2024[175]	Human	Adult human brain, multiple regions	snRNA-seq / single-cell transcriptomics	Publicly available through HCA Data Portal	Large-scale human reference; useful for healthy baseline and disease comparison	Spatial and multi-omic coverage still incomplete for some regions
	BICCN human brain atlases	Siletti et al., 2023[108]; Li et al., 2023[176]; BICCN, 2021[91]; Bakken et al., 2021[100]; Hodge et al., 2019[171]	Human	Multiple cortical and subcortical regions	snRNA-seq, snATAC-seq, spatial methods	Publicly available through BICCN / Brain-Map portals	High-quality human cell taxonomy; strong standardization	Postmortem sampling and donor diversity remain limitations
	Allen Brain Cell Atlas / ABC Atlas	Yao et al., 2023[93]; Zhang et al., 2023[89]; Langlieb et al., 2023[95]; Siletti et al., 2023[108]; Bakken et al., 2021[100]	Mouse, human, NHP datasets	Whole mouse brain and selected human/NHP regions	scRNA-seq, MERFISH, spatial transcriptomics	Publicly explorable via Allen Brain Map	Excellent visualization and spatial mapping	Human whole-brain spatial coverage remains developing
	Mouse Whole Brain Cell Atlas	Yao et al., 2023[93]; Zhang et al., 2023[89]; Langlieb et al., 2023[95]; Liu et al., 2023[96]; Zu et al., 2023[178]	Mouse	Whole adult mouse brain	scRNA-seq, epigenomics, spatial transcriptomics	Publicly available through BICCN / Allen resources	Whole-brain coverage; strong anatomical registration	Mouse-specific cell composition limits direct human translation
	Brain/MINDS marmoset atlas	Okano et al., 2016[177]; Woodward et al., 2018[101]	Marmoset	Marmoset brain, MRI/connectivity/atlas resources	Imaging, connectivity, gene atlas resources	Public data portal	Valuable primate reference closer to human than mouse	Less single-cell multi-omics coverage than mouse/human resources
